# Supplementary material for: POU2F2 as a dual oncogenic and immunomodulatory driver in kidney renal clear cell carcinoma
Source: Cell Adh Migr. 2026 Jul 8;20(1):2700062. doi: 10.1080/19336918.2026.2700062 (PMC13353782; doi:10.1080/19336918.2026.2700062)
Supplement: Supplemental Material [file KCAM_A_2700062_SM4125.zip]

Archive with 2 entries (2 files):
- Supplementary Figure S2.tiff
- Supplementary Figure S1.tif
